# Supplementary material for: Recurrent Pregnancy Loss Etiology, Risk Factors, Diagnosis, and Management. Fresh Look into a Full Box
Source: J Clin Med. 2023 Jun 15;12(12):4074. doi: 10.3390/jcm12124074 (PMC10298962; doi:10.3390/jcm12124074)
Supplement: Supplementary file 1 [file jcm-12-04074-s001.zip]

Archive with 1 entries (1 files):
- jcm-2397654-supplementary.pdf
